# Supplementary material for: Comparative metabolic profiling of Vitis amurensis and Vitis vinifera during cold acclimation
Source: Hortic Res. 2019 Jan 1;6:8. doi: 10.1038/s41438-018-0083-5 (PMC6312538; doi:10.1038/s41438-018-0083-5)
Supplement: Supplementary file 5 — Table S2 [file 41438_2018_83_MOESM5_ESM.xlsx]

## Sheet: Table S2
Table S2. PCA component score of samples were detected.
NO.	species	Time point	PCA
			PC1	PC2	PC3	PC4
1	V.amurensis	0	-5.11756	-0.289637	0.865497	-0.398092
2	V.amurensis	0	-5.55815	-1.37705	1.14594	-1.0527
3	V.amurensis	0	-5.35738	-0.303325	0.0552294	0.0566805
4	V.amurensis	0	-4.97797	-0.185603	0.887507	0.00771316
5	V.amurensis	0	-4.68727	-1.38755	0.902417	-1.0246
6	V.amurensis	0	-4.44869	-1.01255	0.758632	-1.24122
7	V.amurensis	24	-1.77444	3.99619	-0.745458	0.986812
8	V.amurensis	24	-2.33775	1.55388	0.299105	-0.315817
9	V.amurensis	24	-3.29302	2.51704	0.507203	0.734614
10	V.amurensis	24	-1.8238	3.3599	-0.0798192	0.786963
11	V.amurensis	24	-2.4821	3.68845	-0.670419	0.634543
12	V.amurensis	24	-1.36778	3.48317	-0.299527	-0.701241
13	V.amurensis	72	1.20399	6.44215	0.123576	-0.946036
14	V.amurensis	72	2.08925	6.41424	2.01688	-1.62102
15	V.amurensis	72	1.1594	4.19412	0.963837	0.921744
16	V.amurensis	72	1.14682	4.67161	1.33665	0.648637
17	V.amurensis	72	2.23608	3.68187	-0.158836	-0.134797
18	V.amurensis	72	3.37129	3.08001	1.53614	-0.992697
19	V.vinifera	0	-4.07103	-3.47267	-0.351092	0.711188
20	V.vinifera	0	-2.25785	-2.84132	-1.97974	-0.264649
21	V.vinifera	0	-4.64012	-4.36679	0.273803	0.104473
22	V.vinifera	0	-4.9237	-4.26753	0.143154	0.03349
23	V.vinifera	0	-2.15354	-2.50823	-2.05721	-2.09767
24	V.vinifera	0	-0.766046	-2.74722	-2.45862	-3.15831
25	V.vinifera	24	-0.881852	-2.10755	0.837826	1.62456
26	V.vinifera	24	-0.88732	-2.76227	0.833704	1.37372
27	V.vinifera	24	6.02477	0.183218	-3.832	-0.741607
28	V.vinifera	24	6.4081	0.0381488	-4.3371	0.312243
29	V.vinifera	24	0.245671	-0.461196	-2.46841	3.4821
30	V.vinifera	24	3.45601	-0.308427	-3.39083	1.27737
31	V.vinifera	72	5.01396	-2.85485	5.24194	1.95405
32	V.vinifera	72	7.48652	-3.7063	5.07879	-2.23912
33	V.vinifera	72	7.21709	-2.30525	-0.640191	-5.09537
34	V.vinifera	72	2.8616	-1.8979	-1.81663	1.43769
35	V.vinifera	72	6.09243	-2.67799	0.854083	5.29845
36	V.vinifera	72	7.79437	-3.46279	0.623985	-0.362099
