# Supplementary material for: Comparative metabolic profiling of Vitis amurensis and Vitis vinifera during cold acclimation
Source: Hortic Res. 2019 Jan 1;6:8. doi: 10.1038/s41438-018-0083-5 (PMC6312538; doi:10.1038/s41438-018-0083-5)
Supplement: Supplementary file 6 — Table S3 [file 41438_2018_83_MOESM6_ESM.xlsx]

## Sheet: Table S3
Table S3. PCA component loadings of total metabolites were detected.
NO.	Metabolites	PCA
		PC1	PC2	PC3	PC4
1	Sucrose	0.162353	-0.136714	0.213146	0.126474
2	Fructose	0.172481	0.151128	-0.133069	-0.0227403
3	Glucose	0.194246	0.14604	-0.0625983	0.00148647
4	Raffinose	0.191075	-0.00485322	0.0985844	0.027063
5	Galactinol	0.13473	0.230413	0.0322791	-0.0888534
6	Melibiose	0.199197	-0.0687185	-0.0340672	0.130987
7	Maltose	0.195442	-0.0654178	-0.192797	0.115376
8	Mannose	0.180201	0.160728	-0.0251674	0.0659113
9	Lactose	0.197774	-0.085679	-0.15888	0.098887
10	Xylose	0.0863753	0.21547	-0.233101	0.194095
11	Psicose	0.184136	0.139011	-0.124199	0.00623216
12	Alanine	0.200428	-0.00739562	-0.0816064	-0.151142
13	Valine	0.179633	-0.0480137	-0.0942716	-0.123187
14	Isoleucine	0.177423	-0.0483717	0.001271	-0.0832029
15	Proline	0.173447	-0.0351094	-0.0299624	-0.0978989
16	Glycine	0.217116	-0.0814085	0.0767689	0.052205
17	Serine	0.140797	-0.0730217	-0.00427295	-0.13918
18	Aspartate	0.20307	0.00417354	-0.072571	-0.149122
19	Pyroglutamate	0.193012	-0.0770925	-0.136012	0.0494864
20	γ-Aminobutyric acid	0.20613	-0.0996739	0.0215902	0.0335002
21	Glutamate	0.109394	0.103179	-0.0797303	-0.476965
22	Glutamine	0.207508	-0.0979497	-0.144671	0.104084
23	Ornithine	0.124217	-0.0237195	-0.174734	-0.167793
24	Arginine	0.117922	0.0361502	-0.254576	-0.0507918
25	Pyruvate	0.162715	0.0956575	-0.0240032	-0.119204
26	Succinate	0.164922	0.10804	0.217043	0.186665
27	Glycerate	0.0275181	0.293127	0.134118	0.0469535
28	Fumarate	0.132245	0.163297	0.0873352	-0.24483
29	Malonate	-0.0425882	0.260815	-0.0473885	0.265855
30	Malate	0.0484821	0.280191	0.0961534	0.125963
31	Erythronate	0.0599152	0.113985	0.395219	-0.324979
32	Threonate	0.105276	0.156215	0.261493	-0.0952596
33	2-Oxoglutarate	0.00361353	0.269289	0.0807035	0.0944658
34	Pentonate	0.121887	0.102788	0.146923	-0.120008
35	Shikimate	0.0890822	0.111652	0.188633	0.191336
36	Citrate	0.143067	-0.102436	0.229646	0.101956
37	Ascorbate	-0.025329	0.288875	-0.00832572	-0.115737
38	Gluconate	0.0642495	0.154217	0.343452	0.0710693
39	myo-Inositol	0.163609	0.0269188	0.218162	0.21114
40	Putrescine	-0.00922726	0.0754831	0.209705	0.159412
41	Ethanolamine	0.193584	-0.131171	0.0724659	0.01072
42	Phosphate	0.113778	-0.191069	0.0834971	0.152164
43	Caffeate	0.0284828	-0.178512	0.213353	-0.398421
44	Glycerol	0.179969	-0.165978	0.0699321	0.131021
45	Tyramine	-0.0713102	0.264651	-0.172077	0.0826809
