# Supplementary material for: Comparative metabolic profiling of Vitis amurensis and Vitis vinifera during cold acclimation
Source: Hortic Res. 2019 Jan 1;6:8. doi: 10.1038/s41438-018-0083-5 (PMC6312538; doi:10.1038/s41438-018-0083-5)
Supplement: Supplementary file 7 — Table S4 [file 41438_2018_83_MOESM7_ESM.xlsx]

## Sheet: Table S4
Table S4. List of GolS and RafS gene family members.
Gene family	Gene name
GolS	VIT_14s0060g00810
	VIT_14s0060g00790
	VIT_14s0060g00760
	VIT_05s0077g00430
	VIT_01s0127g00470
	VIT_05s0020g00330
	VIT_07s0005g01970
	VIT_07s0005g01980
	VIT_14s0060g00800
	VIT_14s0060g00770
	VIT_14s0060g00740-30
	VIT_14s0066g02350
	VIT_05s0020g02380
RafS	VIT_00s0878g00020
	VIT_05s0077g00840
	VIT_17s0000g09670
	VIT_14s0066g00810
	VIT_17s0000g08960
	VIT_19s0015g01350
	VIT_07s0005g01680
	VIT_00s1530g00010
Note: Gene family members were obtained from the data of Sun et al.47
