# Supplementary material for: Comparative metabolic profiling of Vitis amurensis and Vitis vinifera during cold acclimation
Source: Hortic Res. 2019 Jan 1;6:8. doi: 10.1038/s41438-018-0083-5 (PMC6312538; doi:10.1038/s41438-018-0083-5)
Supplement: Supplementary file 8 — Table S5 [file 41438_2018_83_MOESM8_ESM.xlsx]

## Sheet: Table S4
Table S5. List of primer sequences used for qRT-PCR
Gene family	Gene name	Sequence of primer
	VvActin	Forward:	CTTGCATCCCTCAGCACCTT
		Reverse:	TCCTGTGGACAATGGATGGA
BAMY	VIT_02s0012g00170	Forward:	AACAAGGTCTCATGCGGCTG
		Reverse:	TTTACTTGCCGGACCAAGCC
	VIT_05s0077g00280	Forward:	TAGTGGAGCGGGAAGCAGAG
		Reverse:	CTGTCCAAGCAGGCACAGAA
	VIT_15s0046g02640	Forward:	TGCTCACACAAACCCCAACC
		Reverse:	ACGGTAACACCGAAACTGGC
	VIT_05s0051g00010	Forward:	CCGGACCTTGCATACACTGA
		Reverse:	GGATATGAAGGGTAGCGGAGC
	VIT_19s0015g00500	Forward:	AAGCACTCAAGTTGGCAGGT
		Reverse:	GTCCGGCCACAAAACAAAGG
	VIT_02s0025g02120	Forward:	TGGACCTGGTGATCCTTCCT
		Reverse:	ACCTCCAAGCCCATGTTAGC
GolS	VIT_14s0060g00810	Forward:	ACACCACCCAAAATCTACAACAA
		Reverse:	GAGAGAAAATGAGAGAAAATGTGGG
	VIT_14s0060g00790	Forward:	CACCACCCAAAGTCTACAACAA
		Reverse:	CCAGTTGCAGAGGCCAAAGT
	VIT_14s0060g00760	Forward:	AGAAGACGTGGAGCAACTCG
		Reverse:	AATGTTCTCTGGGTGGTGCC
	VIT_05s0077g00430	Forward:	ACCGCAATGTGTGAAGCTGG
		Reverse:	ACAAACTGCCCACTTAAACTGC
	VIT_01s0127g00470	Forward:	TTTCCCAACCCTCCTCACCA
		Reverse:	GCGTTGAGGGTGGAAACCTT
	VIT_05s0020g00330	Forward:	ATTCACTATTGTGCGGCGGG
		Reverse:	GCTTGACTTCTCGTCATGATCC
RafS	VIT_00s0878g00020	Forward:	GAACCTGATGGACCTGCCTC
		Reverse:	ATCCCATGTGCACCAACCAA
	VIT_05s0077g00840	Forward:	TCTTCGGATGATGTTGAGT
		Reverse:	CAGGAGGGTGATGTTGAT
	VIT_17s0000g09670	Forward:	CAATCACCTGGCAACATAG
		Reverse:	TCCATCTACTCCGCTACTA
	VIT_14s0066g00810	Forward:	CATCTCCGGTGGACCCATCT
		Reverse:	CTGGTGGGAAGGGCGTAGTA
	VIT_17s0000g08960	Forward:	ACACTACGCCCTTCCCTCAA
		Reverse:	CGGAGGCGCTCTTGTTTCTT
	VIT_19s0015g01350	Forward:	GGCTGGTGTACTTGGGATGC
		Reverse:	ACCAGTGGTATCCATGCCGA
